# Supplementary material for: DYRK1A Kinase Inhibitors Promote β-Cell Survival and Insulin Homeostasis
Source: Cells. 2021 Aug 31;10(9):2263. doi: 10.3390/cells10092263 (PMC8467532; doi:10.3390/cells10092263)
Supplement: Supplementary file 1 [file cells-10-02263-s001.zip]

Archive with 1 entries (1 files):
- cells-1351137 Supplementary for conversion.pdf
